# Supplementary material for: Latency and interval therapy affect the evolution in metastatic colorectal cancer
Source: Sci Rep. 2020 Jan 17;10:581. doi: 10.1038/s41598-020-57476-y (PMC6969060; doi:10.1038/s41598-020-57476-y)
Supplement: Supplementary file 2 — Supplementary Dataset 1. [file 41598_2020_57476_MOESM2_ESM.xlsx]

## Sheet: Supplementary Table 1
Supplementary Table 1a. Clinical annotations of samples studied
Patient ID	Sex	Treatment before sampling_1	Tumor sample_1	Stage	Date_1	Treatment_2	Site of recurrence_2	Date of sample_2	Time interval (months)_1	Treatment_3	Site of recurrence_3	Date of sample_3	Time interval (months)_2	Treatment_4	Site of recurrence_4	Date of sample_4	Time interval (months)_3	Treatment_5	Site of recurrence_5	Date of sample_5	Time interval (months)_4
REACT-001	F	None	Colon (1A)	II	2009-12-09	None	Liver (1B)	2012-01-21	25
REACT-002	M	None	Colon (2A)	II	2009-11-03	None	Lymph node (2B)	2010-09-02	9
REACT-003	M	None	Colon (3A)	IV	2011-01-05	FOLFIRI/bevacizumab	Liver (3B)	2011-11-21	10
REACT-004	M	None	Colon (4A)	II	2007-07-25	None	Liver (4B)	2011-10-24	50	None	Lung (4C)	2012-02-07	3
REACT-005	M	None	Colon (5A)	IV	2007-04-30	XELIRI/bevacizumab	Lung (5C)	2009-08-12	27	None	Lung (5D)	2009-10-19	2
REACT-006	F	None	Colon (6A)	III	2011-03-31	FLFOX	Ovary (6B)	2012-02-10	10
REACT-007	M	None	Colon (7A)	IV	2008-07-08	FOLFIRI/bevacizumab	Liver (7B)	2008-12-30	5
REACT-008	F	None	Rectum (8A)	III	2008-04-29	FOLFOX	Lung (8B)	2009-10-29	18
REACT-009	F	None	Colon (9A)	II	2006-03-30	None	Colon (9B) (stage II)	2011-04-25	60
REACT-010	F	None	Rectum (10A)	IV	2009-02-24	FOLFIRI/bevacizumab	Liver (10B)	2010-03-08	12	FOLFIRI/bevacizumab	Lung (10C)	2011-03-24	12	None	Lung (10D)	2011-05-19	1	FOLFIRI/bexacizumab	Liver (10E)	2012-01-23	8
REACT-011	M	ChemoRT (5FU) + FOLFOX	Lung (11B)	IV	2012-06-21	none	Lung (11C)	2012-11-01	4
REACT-012	M	None	Liver (12A)	IV	2006-11-27	None	Peritoneum (12B)	2008-05-05	17
REACT-013	M	XELOX	Lung (13A)	III	2009-01-22	None	Lung (13B)	2011-12-01	34
REACT-014	F	None	Colon (14A)	II	2003-12-29	None	Lymph node (14C)	2010-11-10	82	FOLFOX	Ovary (14D)	2012-03-28	16
REACT-015	M	None	Liver (15C)	IV	2006-05-15	None	Liver (15D)	2007-06-29	13
Supplementary Table 1b. Number of somatic exonic mutations detected in WES in each tumor sample
Primary tumors
Sample ID	Somatic exonic mutations
001-A	104
003-A	76
004-A	114
006-A	117
007-A	97
008-A	194
009-A	1285
010-A	135
014-A	91
Metastatic tumors
Sample ID	Somatic exonic mutations
001-B	149
003-B	102
004-B	129
004-C	156
007-B	239
008-B	222
009-B	242
010-B	135
010-C	132
010-D	130
010-E	141
011-B	154
011-C	175
014-C	113
014-D	189
015-C	173
015-D	166
Supplementary Table 1c. Tumor content evaluated based on histological or computational analyses
Sample ID	Pathology examination	Computational inference
001-A	0.5	0.37
001-B	0.7	0.6
003-A	0.85	0.23
003-B	0.3	0.7
004-A	0.7	0.86
004-B	0.7	0.89
004-C	0.8	0.91
006-A	0.2	0.17
007-A	0.4	0.49
007-B	0.5	0.22
008-A	0.45	0.61
008-B	0.85	0.62
009-A	0.85	0.11
009-B	0.2	0.62
010-A	0.7	0.5
010-B	0.7	0.74
010-C	0.7	0.8
010-D	0.6	0.68
010-E	0.5	0.59
011-B	0.4	0.13
011-C	0.6	0.43
014-A	0.6	0.43
014-C	0.2	0.15
014-D	0.45	0.81
015-C	0.8	0.69
015-D	0.7	0.91
