# Supplementary material for: Latency and interval therapy affect the evolution in metastatic colorectal cancer
Source: Sci Rep. 2020 Jan 17;10:581. doi: 10.1038/s41598-020-57476-y (PMC6969060; doi:10.1038/s41598-020-57476-y)
Supplement: Supplementary file 3 — Supplementary Dataset 2. [file 41598_2020_57476_MOESM3_ESM.xlsx]

## Sheet: Supplementary Table 2
Supplementary Table 2- Primers used in targeted deep sequencing
Gene	Codon	forward primer	reverse primer	lenght
TP53	Chr17 R175H/L/C/G/P/S/R	ACCAGCCCTGTCGTCTCT	gccatggccatctacaag	121
TP53	Chr17 R213*/L/Q/P/G/R/W	CCAGTTGCAAACCAGACct	agcatcttatccgagtggaa	115
TP53	Chr17 R273H/C/L/P/S/G/R	TCTTGTCCTGCTTGCTTACc	gacggaacagctttgaggt	142
TP53	Chr17 R306*/R
TP53	Chr17 R248Q/W/L/P/G/Q/R/C/Y	ACctggagtcttccagtgtg	TCATCTTGGGCCTGTGTTAT	139
TP53	Chr17 G245S/D/V/C/R/A/G/N/E/H/L
APC	Chr5 R1450*	atgccaccaagcagaagtaa	gcagcttgcttaggtccac	122
APC	Chr5 Q1378*	aaatctccctccaaaagtgg	caatcgaacgactctcaaaac	130
KRAS	Chr12 G12D/G/V/C/S/R/F/L/N/I/W/Y/A	GAATGGTCCTGCACCAGTAA	TAAGgcctgctgaaaatgac	170
KRAS	Chr12 G13D/C/S/R/A/V/G/E/N/I
KRAS	Chr12 Q22K/Q/R/*
KRAS	Chr12 Q61H/L/R/K/P/E/D	TTTAAACCCACctataatggtgaa	TGTTTCTCCCTTCTCAGgattc	207
KRAS	Chr12 K117N	TCAGTGTTACTTACctgtcttgtctt	ctctgaagatgtacctatggtcct	150
KRAS	Chr12 A146T/V/P
PIK3CA	Chr3 E545K/A/G/Q/D/V	aagggaaaatgacaaagaacag	AACAGAGAATCTCCATTTTAGCA	124
PIK3CA	Chr3 E542K/V/Q/G
PIK3CA	Chr3 P539R/T
PIK3CA	Chr3 H1047R/L/Y/Q/T	tgatgacattgcatacattcg	ttgtgtggaagatccaatcc	137
BRAF	Chr7 V600E/K/R/M/D/A/G/L/V	Gacccactccatcgagattt	AATGCTTGCTCTGATAGGAAAA	138
NRAS	Chr1 Q61R/K/L/H/P/E/Q	ggcaaatacacagaggaagc	CACCCCCAGgattcttaca	147
NRAS	Chr1 G12D/S/C/V/A/R/G/E/N/P/T/Y	CACTGGGCCTCACctctat	AGgttcttgctggtgtgaaa	143
NRAS	Chr1 G13D/R/V/C/A/S/G/N/Y
