# Supplementary material for: Latency and interval therapy affect the evolution in metastatic colorectal cancer
Source: Sci Rep. 2020 Jan 17;10:581. doi: 10.1038/s41598-020-57476-y (PMC6969060; doi:10.1038/s41598-020-57476-y)
Supplement: Supplementary file 4 — Supplementary Dataset 3. [file 41598_2020_57476_MOESM4_ESM.xlsx]

## Sheet: Mutational signatures
Supplementary Table 3 - Contribution of mutational signatures in all tumor samples
samples	sub_sample	Signature.1A	Signature.1B	Signature.2	Signature.3	Signature.4	Signature.5	Signature.6	Signature.7	Signature.8	Signature.9	Signature.10	Signature.11	Signature.12	Signature.13	Signature.14	Signature.15	Signature.16	Signature.17	Signature.18	Signature.19	Signature.20	Signature.21	Signature.R1	Signature.R2	Signature.R3	Signature.U1	Signature.U2	Unknown
REACT-001	A	0.309429	0.257307	0	0.064547	0	0	0	0	0	0	0	0	0	0	0	0	0	0	0	0.0629194	0	0	0	0	0	0	0	0.305797
REACT-001	B	0.163378	0.318835	0	0.0925733	0.0916686	0	0.0662929	0	0.118649	0	0	0	0	0	0	0	0	0	0	0	0	0	0	0	0	0	0	0.148602
REACT-003	A	0.322424	0.0806026	0	0.281939	0	0	0	0	0	0.0602367	0	0	0	0	0	0	0	0	0	0	0	0	0	0	0.118136	0.0968725	0	0.0397895
REACT-003	B	0.267965	0.144479	0	0.178405	0	0	0.119845	0	0	0	0	0	0	0	0	0	0	0	0	0	0	0	0	0	0.115416	0	0	0.17389
REACT-004	A	0.491851	0.0888591	0	0	0	0	0.126632	0	0	0	0	0	0	0	0	0	0	0	0.0844296	0	0	0	0	0	0.0643339	0.117164	0	0.0267302
REACT-004	B	0.25345	0.323842	0	0	0.0891431	0	0.0631037	0	0	0	0	0	0	0	0	0	0	0	0	0	0	0	0	0	0	0.111553	0	0.158908
REACT-004	C	0.201348	0.110259	0	0	0	0	0.122496	0	0	0	0	0	0	0	0	0	0	0	0	0	0	0	0.239801	0	0.164059	0.096847	0	0.0651892
REACT-006	A	0.0750811	0.408356	0	0.260314	0.0748847	0	0	0	0	0	0	0	0	0	0	0	0	0	0	0	0	0	0	0	0	0	0.0893154	0.0920483
REACT-007	A	0.481848	0	0	0	0	0.124511	0	0	0.0721048	0	0	0	0	0	0	0	0.157272	0	0.0621878	0	0	0	0	0	0	0	0	0.102076
REACT-007	B	0.319946	0.165248	0	0.227984	0	0	0	0	0	0	0	0	0	0	0	0	0	0	0	0	0	0	0	0	0.13044	0	0	0.156382
REACT-008	A	0.282442	0.28847	0	0	0	0	0.146331	0	0.0999814	0	0	0	0	0	0	0	0	0	0.0637102	0	0	0	0	0	0	0	0	0.119065
REACT-008	B	0.258911	0.171443	0	0	0.145339	0	0.0744128	0	0	0.154536	0	0	0	0	0	0	0.0636034	0	0	0	0	0	0	0	0	0	0	0.131756
REACT-009	A	0.219514	0	0	0	0	0	0.535866	0	0.0707345	0	0	0	0	0	0	0	0	0	0	0	0	0	0	0	0.0689431	0	0	0.104943
REACT-009	B	0.38336	0	0	0.194559	0.0840438	0	0	0	0.100143	0	0	0	0	0	0	0	0	0	0	0.064943	0	0	0	0	0	0	0	0.172951
REACT-010	A	0.177677	0.281622	0	0	0.0917843	0	0.126274	0	0	0	0	0	0	0	0	0	0	0	0	0	0	0	0	0	0	0.129506	0	0.193137
REACT-010	B	0.405074	0	0	0	0	0	0.184659	0	0.103148	0.0896491	0	0	0	0	0	0	0	0	0.0941237	0	0	0	0	0	0	0	0	0.123347
REACT-010	C	0.233585	0.131225	0	0	0	0	0.131857	0	0	0	0	0	0	0	0	0	0	0	0.151189	0	0	0	0	0	0	0.171532	0	0.180613
REACT-010	D	0.363739	0.0742853	0	0	0	0	0.102364	0	0.0887526	0	0	0	0	0	0	0	0	0	0.124803	0	0	0	0	0	0	0.0724703	0	0.173586
REACT-010	E	0.240482	0.164826	0	0	0	0	0.216736	0	0	0.106731	0	0	0	0	0	0	0	0	0.104585	0	0	0	0	0	0	0	0	0.16664
REACT-011	B	0.209984	0.104462	0	0.206648	0.0629051	0	0.064151	0	0	0.183238	0	0	0	0	0	0	0	0	0	0	0	0	0	0	0.0630629	0	0	0.105549
REACT-011	C	0.218926	0	0	0.160056	0.10954	0.145301	0	0	0	0.138522	0	0	0	0	0	0	0	0	0	0	0	0	0	0	0	0.0856426	0	0.142012
REACT-014	A	0.256401	0.332137	0	0	0.157285	0	0	0	0	0	0.075659	0	0	0	0	0	0	0.0610186	0	0	0	0	0	0	0	0	0	0.117499
REACT-014	C	0.236783	0.225091	0	0.0609835	0	0	0	0	0	0.0991101	0	0	0.0748377	0	0	0	0	0	0.0984383	0	0	0	0	0	0	0.0645967	0	0.14016
REACT-014	D	0.283867	0	0	0.139346	0	0	0	0	0.0884981	0.118846	0	0	0	0	0	0	0	0	0.0640373	0	0	0	0	0	0	0.065823	0	0.239583
REACT-015	C	0.331281	0.0604908	0	0.25511	0	0	0	0	0	0.0912974	0	0	0	0	0	0	0	0	0	0	0	0	0	0	0	0.0855347	0	0.176286
REACT-015	D	0.481916	0	0	0.247041	0	0	0	0	0	0	0	0	0	0	0	0	0	0.0622132	0	0	0	0	0	0	0	0	0	0.208831
