# Supplementary material for: Latency and interval therapy affect the evolution in metastatic colorectal cancer
Source: Sci Rep. 2020 Jan 17;10:581. doi: 10.1038/s41598-020-57476-y (PMC6969060; doi:10.1038/s41598-020-57476-y)
Supplement: Supplementary file 6 — Supplementary Dataset 5. [file 41598_2020_57476_MOESM6_ESM.xlsx]

## Sheet: Supplementary Table 5
Supplementary Table 5- Copy number alterations inferred from WES data
Sample IDs	Chromosomes (p and q represent short and long arms of chromosomes, repectively)
	p1	q1	p2	q2	p3	q3	p4	q4	p5	q5	p6	q6	p7	q7	p8	q8	p9	q9	p10	q10	p11	q11	p12	q12	q13	q14	q15	p16	q16	p17	q17	p18	q18	p19	q19	p20	q20	q21	q22
REACT-001-A					AMP							AMP										AMP			AMP					LOH	LOH
REACT-001-B												AMP													AMP
REACT-003-A																									AMP
REACT-003-B
REACT-004-A																														LOH				AMP
REACT-004-B																						AMP			AMP					LOH								LOH
REACT-004-C																																						LOH
REACT-006-A											AMP	AMP										AMP		AMP	AMP
REACT-007-A					AMP				LOH	AMP	LOH		AMP			AMP									AMP					DEL			LOH			LOH		LOH
REACT-007-B																											LOH							AMP			AMP
REACT-008-A																AMP						AMP								LOH							AMP
REACT-008-B
REACT-009-B									LOH	LOH	LOH	LOH			LOH	AMP							LOH		AMP		LOH			LOH	LOH			LOH		AMP			LOH
REACT-010-A											AMP	AMP			LOH							AMP			AMP	LOH				LOH
REACT-010-B															DEL							AMP			AMP	LOH				LOH							AMP
REACT-010-C											AMP	AMP			DEL	AMP			LOH			LOH			AMP	LOH				LOH				LOH	LOH
REACT-010-D									LOH		AMP	AMP										LOH			AMP
REACT-010-E											AMP	AMP										AMP			AMP											AMP
REACT-011-B					AMP				AMP		AMP	AMP									AMP	AMP	AMP	AMP	AMP									AMP				AMP
REACT-011-C					AMP	AMP			AMP		AMP	AMP			LOH							AMP		AMP	AMP	AMP				LOH				AMP				AMP	LOH
REACT-014-A													AMP												AMP	LOH				LOH	AMP
REACT-014-C				AMP	AMP	AMP		AMP	AMP	AMP	AMP	AMP	AMP			AMP			AMP			AMP	AMP	AMP	AMP	AMP					AMP			AMP				AMP
REACT-014-D						AMP					AMP	AMP													AMP
REACT-015-C									LOH	LOH	AMP					AMP									AMP	LOH	LOH			LOH								LOH
REACT-015-D									LOH	LOH	LOH					AMP	AMP									LOH	LOH			LOH							AMP	LOH
		Amplification							AMP
		Deletion							DEL
		Copy Neutral Loss of Heterozygosity							LOH
